# Supplementary material for: The Diagnostic Relevance and Interfaces Covered by Mach Band Effect in Dentistry: An Analysis of the Literature
Source: Healthcare (Basel). 2022 Mar 28;10(4):632. doi: 10.3390/healthcare10040632 (PMC9026821; doi:10.3390/healthcare10040632)
Supplement: Supplementary file 1 [file healthcare-10-00632-s001.zip]

Archive with 1 entries (1 files):
- healthcare-1662538-supplementary.xlsx
