# Supplementary material for: The Diagnostic Relevance and Interfaces Covered by Mach Band Effect in Dentistry: An Analysis of the Literature
Source: Healthcare (Basel). 2022 Mar 28;10(4):632. doi: 10.3390/healthcare10040632 (PMC9026821; doi:10.3390/healthcare10040632)
Supplement: Supplementary file 1 [file healthcare-10-00632-s001.zip › healthcare-1662538-supplementary.xlsx]

## Sheet: Sheet1
Presented illustrative case	Investigated it	Mere mentioning - enhanced contrast, definition, etc	Implant/bone interface	Restorative material/tooth interface	Root filling/root canal interface	Enamel-dentinal junction	Relevance to edge detection	Mimics caries	Mimics marginal defect	Mimics void in root filling	Mimics triangular-shaped radiolucency (TSR)	Mimics root fracture	Mimics fracture at mandibular angle	Mimics a capsule around a lesion	In Introduction	In Methods	In Results	In Discussion	In Conclusion	Review paper	Dissertation	Book	Cites (GS)	Authors	Title	Year	Source	Publisher	ArticleURL	CitesURL	GSRank	QueryDate	Type	DOI	ISSN	CitationURL	Volume	Issue	StartPage	EndPage	ECC	CitesPerYear	CitesPerAuthor	AuthorCount	Age	Abstract	FullTextURL	RelatedURL
x	x							x							x	x	x		x				0	AS Qaramaleki, H Hassanpour	A New Method to Secondary Caries Detection in Restored Teeth	2011	International Journal of Scientific & Engineering Research		https://citeseerx.ist.psu.edu/viewdoc/download?doi=10.1.1.301.4378&rep=rep1&type=pdf		5	2022-01-20 16:40:33	PDF								0	0	0	2	11	… and it has been mistaken by Mach band effect which in this case there would be some damage to the teeth of patient [3]. … dental radiography images, radiolucent areas related to caries area (A,B,C) are more apparent, while radiolucent area related to teeth with Mach band effect (…	https://citeseerx.ist.psu.edu/viewdoc/download?doi=10.1.1.301.4378&rep=rep1&type=pdf	https://scholar.google.com/scholar?q=related:AhA26bHl5EoJ:scholar.google.com/&scioq=%22mach+band+effect%22%7C%22mach+effect%22+dental%7Coral%7Ctooth%7Cteeth%7Cmaxillofacial%7Corofacial&hl=en&as_sdt=0,5
	x					x					x				x	x	x	x					2	N Movahhedian, S Adibi, HS Tavakoli, H Baseri	How does triangular-shaped radiolucency affect caries diagnosis?	2017	Oral Radiology	Springer	https://link.springer.com/content/pdf/10.1007/s11282-016-0243-y.pdf	https://scholar.google.com/scholar?cites=11278693581713390150&as_sdt=2005&sciodt=0,5&hl=en	6	2022-01-20 16:40:33		10.1007/s11282-016-0243-y							2	0.4	1	4	5	… or Mach band effect, and only a few observers (0.53 ± 1.31 %) correctly diagnosed it as TSR. There was no significant difference between students and dentists for number of caries misdiagnoses of TSR (P = 0.859). Conclusions Dental … surface or Mach band effect. Fortunately, …	https://www.academia.edu/download/59478845/TSR20190601-64852-640twd.pdf	https://scholar.google.com/scholar?q=related:RjqBNA74hZwJ:scholar.google.com/&scioq=%22mach+band+effect%22%7C%22mach+effect%22+dental%7Coral%7Ctooth%7Cteeth%7Cmaxillofacial%7Corofacial&hl=en&as_sdt=0,5
x	x				x					x		x			x								26	CJ Nielsen	Effect of scenario and experience on interpretation of mach bands	2001	Journal of Endodontics		https://www.sciencedirect.com/science/article/pii/S0099239905604852?casa_token=kkcvXH9WXJoAAAAA:Pi5r-7bjcIPakRjMZMbP1kaRvC03vaiePogfjZdSOTbphZQqOkwHbms2M9OViS4lHyaE0XQ															1	21		https://www.sciencedirect.com/science/article/pii/S0099239905604852?casa_token=kkcvXH9WXJoAAAAA:Pi5r-7bjcIPakRjMZMbP1kaRvC03vaiePogfjZdSOTbphZQqOkwHbms2M9OViS4lHyaE0XQ
		x																x					6	CAS Lima, DQ Freitas, GMB Ambrosano…	Influence of interpretation conditions on the subjective differentiation of radiographic contrast of images obtained with a digital intraoral system	2019	Oral surgery, oral …	Elsevier	https://www.sciencedirect.com/science/article/pii/S2212440319300070	https://scholar.google.com/scholar?cites=13490619300171714974&as_sdt=2005&sciodt=0,5&hl=en	65	2022-01-20 16:40:33									6	2	2	4	3	… of contrast can be increased when structures are in close contact because of the Mach Band effect … KortesniemiEffect of varying displays and room illuminance on caries diagnostic accuracy in digital dental radiographs … Oral Surg Oral Med Oral Pathol Oral Radiol, 113 (2012), pp …		https://scholar.google.com/scholar?q=related:npHD8sZOOLsJ:scholar.google.com/&scioq=%22mach+band+effect%22%7C%22mach+effect%22+dental%7Coral%7Ctooth%7Cteeth%7Cmaxillofacial%7Corofacial&hl=en&as_sdt=0,5
		x																			x		0	NNF Abogazalah	Performance of near infared digital imaging transillumination for detection of non-cavitated approximal caries	2016		scholarworks.iupui.edu	https://scholarworks.iupui.edu/handle/1805/10876		179	2022-01-20 16:40:33									0	0	0	1	6	… use of intra-oral films or sensor; and (4) higher Sn than radiography for early caries … limit its use as a primary radiographic modality for dental caries detection.107 … exfoliated.123 Before tooth separation, the LF pen demonstrated higher Sn, but lower Sp …	https://scholarworks.iupui.edu/bitstream/handle/1805/10876/Abogazalah_MSDThesis%20.pdf?sequence=1&isAllowed=y	https://scholar.google.com/scholar?q=related:zCadtVgRQy8J:scholar.google.com/&scioq=%22mach+band+effect%22%7C%22mach+effect%22+dental%7Coral%7Ctooth%7Cteeth%7Cmaxillofacial%7Corofacial&hl=en&as_sdt=0,5
		x																			x		0	M Moyano	The pseudocolor in digital radiographic image. Diagnosis of demineralization in dental calcified tissues.	2012		rephip.unr.edu.ar	http://rephip.unr.edu.ar/handle/2133/2094		82	2022-01-20 16:40:33									0	0	0	1	10	… to make a diagnosis as perfect as possible and a comprehensive oral treatment planning … This phenomenon known as Mach band effect shows that, although the intensity of the stripes is … Early diagnosis of dental caries is of high importance because incipient lesions may require …	http://rephip.unr.edu.ar/bitstream/handle/2133/2094/e-univ_009026en.pdf?sequence=1_1	https://scholar.google.com/scholar?q=related:o2jC5V-ERgkJ:scholar.google.com/&scioq=%22mach+band+effect%22%7C%22mach+effect%22+dental%7Coral%7Ctooth%7Cteeth%7Cmaxillofacial%7Corofacial&hl=en&as_sdt=0,5
		x																x					4	PS Richardson	Dental caries risk assessment	2006	Military medicine	academic.oup.com	https://academic.oup.com/milmed/article-abstract/171/2/153/4577871	https://scholar.google.com/scholar?cites=9841602785300617614&as_sdt=2005&sciodt=0,5&hl=en	43	2022-01-20 16:40:33									4	0.25	4	1	16	… Masking extraneous pe- ripheral light reduces the potential for the “Mach band” effect, and a high-quality magnifying glass … Milit Med 2005; 170: 542–5. 6. Richardson PS: Dental morbidity in United Kingdom Armed Forces, Iraq … Community Dent Oral Epidemiol 1983; 12: 114–22 …	https://academic.oup.com/milmed/article-pdf/171/2/153/21979047/milmed.171.2.153.pdf	https://scholar.google.com/scholar?q=related:jplWFpdllIgJ:scholar.google.com/&scioq=%22mach+band+effect%22%7C%22mach+effect%22+dental%7Coral%7Ctooth%7Cteeth%7Cmaxillofacial%7Corofacial&hl=en&as_sdt=0,5
		x																x					10	MP Rudolphy, JP Van Amerongen, JM Ten Cate	Radiopacities in dentine under amalgam restorations	1994	Caries research	karger.com	https://www.karger.com/Article/Abstract/261972	https://scholar.google.com/scholar?cites=8804163065397137802&as_sdt=2005&sciodt=0,5&hl=en	57	2022-01-20 16:40:33									10	0.36	3	3	28	… of Cariology and Endodontology, Louwesweg 1, NL-1066 EA Amsterdam (The Netherlands) Intra-oral radiographs frequently … In dental textbooks the subject is not discussed … This phenomenon, known as 'Mach effect', causes the light borderline of the cavity floor to show up …		https://scholar.google.com/scholar?q=related:ilGcWamrLnoJ:scholar.google.com/&scioq=%22mach+band+effect%22%7C%22mach+effect%22+dental%7Coral%7Ctooth%7Cteeth%7Cmaxillofacial%7Corofacial&hl=en&as_sdt=0,5
x					x					x						x		x					86	B Huybrechts, M Bud, L Bergmans…	Void detection in root fillings using intraoral analogue, intraoral digital and cone beam CT images	2009	International …	Wiley Online Library	https://onlinelibrary.wiley.com/doi/abs/10.1111/j.1365-2591.2009.01566.x	https://scholar.google.com/scholar?cites=8528265637167461183&as_sdt=2005&sciodt=0,5&hl=en	66	2022-01-20 16:40:33		10.1111/j.1365-2591.2009.01566.x							86	6.62	22	4	13	… The recently introduced limited CT for the dental practice is able to resolve a volumetric … carried out by seven independent observers, all specialized dentists (in either endodontology or oral radiology … For the X, Y slices, the selected slice contained the middle portion of the tooth …	https://onlinelibrary.wiley.com/doi/pdf/10.1111/j.1365-2591.2009.01566.x	https://scholar.google.com/scholar?q=related:P3OJjWl8WnYJ:scholar.google.com/&scioq=%22mach+band+effect%22%7C%22mach+effect%22+dental%7Coral%7Ctooth%7Cteeth%7Cmaxillofacial%7Corofacial&hl=en&as_sdt=0,5
x						x		x								x							28	JB Briley, SB Dove, EJ Mertz-Fairhurst…	Computer-assisted densitometric image analysis (CADIA) of previously sealed carious teeth: a pilot study	1997	Operative …	meridian.allenpress.com	https://meridian.allenpress.com/operative-dentistry/article-pdf/22/3/1/1819210/1559-2863-22-3-1.pdf#page=11	https://scholar.google.com/scholar?cites=12222267192972457545&as_sdt=2005&sciodt=0,5&hl=en	45	2022-01-20 16:40:33									28	1.12	7	4	25	… The smaller radiolucency apparent in the mesial pit area has been previously described as representing the Mach band effect (Mertz-Fairhurst & … 3. Analysis of CADIA values over a 10-year period detected caries progression on a tooth with advancing dental caries and …		https://scholar.google.com/scholar?q=related:SbYIc0E3nqkJ:scholar.google.com/&scioq=%22mach+band+effect%22%7C%22mach+effect%22+dental%7Coral%7Ctooth%7Cteeth%7Cmaxillofacial%7Corofacial&hl=en&as_sdt=0,5
x						x		x								x							19	EJ Mertz‐Fairhurst, JE Williams…	Ultraconservative sealed restorations: three‐year results	1991	Journal of public …	Wiley Online Library	https://onlinelibrary.wiley.com/doi/abs/10.1111/j.1752-7325.1991.tb02222.x	https://scholar.google.com/scholar?cites=116556563388853920&as_sdt=2005&sciodt=0,5&hl=en	100	2022-01-20 16:40:33		10.1111/j.1752-7325.1991.tb02222.x							19	0.61	6	3	31	… cap procedures), or if the cariogenic bacteria are denied nutrients from the oral environment by the … With the patient seated in the dental chair, the clinical diagnosis of dentinal caries was … Since the contrast between enamel and dentin may result in the Mach-band effect (18), the …		https://scholar.google.com/scholar?q=related:oG4IrZMXngEJ:scholar.google.com/&scioq=%22mach+band+effect%22%7C%22mach+effect%22+dental%7Coral%7Ctooth%7Cteeth%7Cmaxillofacial%7Corofacial&hl=en&as_sdt=0,5
				x				x								x							5	A Haghanifar, MM Majdabadi, SB Ko	Paxnet: Dental caries detection in panoramic x-ray using ensemble transfer learning and capsule classifier	2020	arXiv preprint arXiv:2012.13666	arxiv.org	https://arxiv.org/abs/2012.13666	https://scholar.google.com/scholar?cites=4742692756319585028&as_sdt=2005&sciodt=0,5&hl=en	19	2022-01-20 16:40:33									5	2.5	2	3	2	… that are hard to detect via visual inspection only [6]. Radiography is one of the methods usually performed to help radiologists with the oral health assessment and … Mach effect results in a false shadow that may bring diagnostic misinterpretation with dental caries present …	https://arxiv.org/pdf/2012.13666	https://scholar.google.com/scholar?q=related:BEM_G-9t0UEJ:scholar.google.com/&scioq=%22mach+band+effect%22%7C%22mach+effect%22+dental%7Coral%7Ctooth%7Cteeth%7Cmaxillofacial%7Corofacial&hl=en&as_sdt=0,5
						x		x								x		x					36	K Ridell, H Olsson, I Mejàre	Unrestored dentin caries and deep dentin restorations in Swedish adolescents	2008	Caries research	karger.com	https://www.karger.com/Article/Abstract/128560	https://scholar.google.com/scholar?cites=18294654473726585116&as_sdt=2005&sciodt=0,5&hl=en	63	2022-01-20 16:40:33									36	2.57	12	3	14	… In order to avoid false-positive dentin caries diagnoses due to the Mach band effect, strict criteria were used in the present … We thank all dental staff at the public dental clinics in Malmö for their willingness to participate in the study … Oral Surg Oral Med Oral Pathol 1979; 47: 98–104 …	https://www.researchgate.net/profile/Ingegerd-Mejare/publication/5406484_Unrestored_Dentin_Caries_and_Deep_Dentin_Restorations_in_Swedish_Adolescents/links/556c4de408aeab7772217ba5/Unrestored-Dentin-Caries-and-Deep-Dentin-Restorations-in-Swedish-Adolescents.pdf	https://scholar.google.com/scholar?q=related:HOn7ilCr4_0J:scholar.google.com/&scioq=%22mach+band+effect%22%7C%22mach+effect%22+dental%7Coral%7Ctooth%7Cteeth%7Cmaxillofacial%7Corofacial&hl=en&as_sdt=0,5
x						x							x	x								x	0	D MacDonald	Viewing conditions and physiological phenomena and radiological interpretation	2019	Oral and Maxillofacial Radiology: A Diagnostic …	Wiley Online Library	https://onlinelibrary.wiley.com/doi/abs/10.1002/9781119218739.ch2		46	2022-01-20 16:40:33		10.1002/9781119218739.ch2							0	0	0	1	3	… Teeth and jaws … As most dentists and oral and maxillofacial specialists are their own radiologists, for the foregoing reasons they should use the same viewing … The first attempt to inform the dental profession of Canada [6] of the need for MGD monitors as part of a choice to adopt …		https://scholar.google.com/scholar?q=related:yTyM2nW5c6UJ:scholar.google.com/&scioq=%22mach+band+effect%22%7C%22mach+effect%22+dental%7Coral%7Ctooth%7Cteeth%7Cmaxillofacial%7Corofacial&hl=en&as_sdt=0,5
x				x		x		x												x			4	CK Secgin, A Gulsahi, N Arhun	Diagnostic challenge: Instances mimicking a proximal carious lesion detected by bitewing radiography	2016	OHMD			https://scholar.google.com/scholar?cites=6209061487274337937&as_sdt=2005&sciodt=0,5&hl=en	12	2022-01-20 16:40:33	CITATION								4	0.67	1	3	6			https://scholar.google.com/scholar?q=related:kaaLkYYEK1YJ:scholar.google.com/&scioq=%22mach+band+effect%22%7C%22mach+effect%22+dental%7Coral%7Ctooth%7Cteeth%7Cmaxillofacial%7Corofacial&hl=en&as_sdt=0,5
x				x				x												x			55	NHF Wilson, CD Lynch, PA Brunton…	Criteria for the replacement of restorations: Academy of Operative Dentistry European Section	2016	Operative …	meridian.allenpress.com	https://meridian.allenpress.com/operative-dentistry/article-abstract/41/S7/S48/107227	https://scholar.google.com/scholar?cites=15181691337848465991&as_sdt=2005&sciodt=0,5&hl=en	50	2022-01-20 16:40:33									55	9.17	14	4	6	… in primary care dentistry, one for regular attending patients with stable oral health and … include secondary caries (caries adjacent to restorations [CAR]), fracture, and, for tooth-colored restorations … particular, patients, patient consumer groups, and third-party funders of dental care …	https://repository.ubn.ru.nl/bitstream/handle/2066/172237/172237.pdf?sequence=1&isAllowed=y	https://scholar.google.com/scholar?q=related:RyoV8tUzsNIJ:scholar.google.com/&scioq=%22mach+band+effect%22%7C%22mach+effect%22+dental%7Coral%7Ctooth%7Cteeth%7Cmaxillofacial%7Corofacial&hl=en&as_sdt=0,5
											x				x			x					0	M Tabari, M Yazdizadeh, F Abesi, S Khafri…	Frequency of caries in triangular‑shaped radiolucencies on periapical radiographs of maxillary deciduous second molars	2021	Dental Research …	drj.mui.ac.ir	http://drj.mui.ac.ir/index.php/drj/article/view/2275/2192		7	2022-01-20 16:40:33	HTML								0	0	0	5	1	… conducted a similar study on TSRs, reporting that in 79% of cases, TSRs were misdiagnosed as sound tooth surfaces or Mach band effect while only 1% of TSRs were diagnosed correctly. Although such wrong diagnoses highlight examiners' inadequate knowledge about TSRs…	http://drj.mui.ac.ir/index.php/drj/article/view/2275/2192
				x				x										x					1	ZU Erzurumlu, CE Sagirkaya, K Erzurumlu	Evaluation of radiopacities of CAD/CAM restorative materials and resin cements by digital radiography	2021	Clinical Oral Investigations	Springer	https://link.springer.com/article/10.1007/s00784-021-03875-y	https://scholar.google.com/scholar?cites=5086721336973389712&as_sdt=2005&sciodt=0,5&hl=en	78	2022-01-20 16:40:33		10.1007/s00784-021-03875-y							1	1	0	3	1	… Radiographs of the specimens from each group, a tooth section, and an aluminum (Al) step-wedge were acquired … In addition, the localization of dental materials may be detected if they are swallowed, aspirated, or impacted in the soft tissue due to their features of radiopacity …		https://scholar.google.com/scholar?q=related:kO-y-Rqql0YJ:scholar.google.com/&scioq=%22mach+band+effect%22%7C%22mach+effect%22+dental%7Coral%7Ctooth%7Cteeth%7Cmaxillofacial%7Corofacial&hl=en&as_sdt=0,5
			x																		x		0	F Wentorp	Failed dental implants and their bone loss	2021		epub.ub.uni-greifswald.de	https://epub.ub.uni-greifswald.de/frontdoor/index/index/docId/5781		83	2022-01-20 16:40:33									0	0	0	1	1	… 10 Lekholm, 1997), and successful implants can show a radiolucency (Esposito et al., 1998a), which may be due to the Mach Band effect (Ratliff, 1965) … centres such as accessibility for oral hygiene (Figure 1). Radiographs … scanned and sent back to the dental offices afterwards …	https://epub.ub.uni-greifswald.de/files/5781/Dissertation_Fionn_Wentorp.pdf
				x				x										x					1	MS Alérico, FK Panzarella, FMG França…	Effect of image acquisition parameters on the radiopacity of bulk-fill and nanocomposite resins	2021	Oral Surgery, Oral …	Elsevier	https://www.sciencedirect.com/science/article/pii/S221244032031275X	https://scholar.google.com/scholar?cites=18058177408271429772&as_sdt=2005&sciodt=0,5&hl=en	96	2022-01-20 16:40:33									1	1	0	4	1	… Issue 2, August 2021, Pages 217-224. Oral Surgery, Oral Medicine, Oral Pathology and Oral Radiology … on a VistaScan Mini View scanner (Dürr Dental AG) using DBSWIN software (Dürr Dental AG) and … each image of the resins, the enamel and the dentin of the tooth slice, each …		https://scholar.google.com/scholar?q=related:jLAAL62Im_oJ:scholar.google.com/&scioq=%22mach+band+effect%22%7C%22mach+effect%22+dental%7Coral%7Ctooth%7Cteeth%7Cmaxillofacial%7Corofacial&hl=en&as_sdt=0,5
				x				x										x					0	E Yeğin, M Atala, A Kocaer	A New Technique for Radiopacity Evaluation of Resin Cements	2021	… of Dental Materials and Techniques	eprints.mums.ac.ir	http://eprints.mums.ac.ir/38791/		102	2022-01-20 16:40:33									0	0	0	3	1	… 3 Lecturer, İstanbul Medeniyet University, Faculty of Dentistry, Department of Oral and Maxillofacial … hand, difficulties in defining an optimum radiopacity standard for dental materials have … diagnosis of carious lesions adjacent to the restoration and cause the “Mach Band” effect …	http://eprints.mums.ac.ir/38791/1/JDMT_Volume%2010_Issue%204_Pages%20224-231.pdf
				x				x										x					0	A Yaylacı, ES Karaarslan, H Hatırlı	Evaluation of the radiopacity of restorative materials with different structures and thicknesses using a digital radiography system	2021	Imaging Science in Dentistry	isdent.org	https://www.isdent.org/search.php?where=aview&id=10.5624/isd.20200334&code=2080ISD&vmode=FULL		120	2022-01-20 16:40:33	HTML								0	0	0	3	1	… radiopaque materials may mask carious lesions due to superposition and can cause the Mach band effect.25 … and the type of X-ray film can affect the radiopacity of dental materials.26 … presence of oral fluids, soft tissues, and surrounding tooth structures in the oral environment …	https://www.isdent.org/search.php?where=aview&id=10.5624/isd.20200334&code=2080ISD&vmode=FULL	https://scholar.google.com/scholar?q=related:V4JqumiXtaYJ:scholar.google.com/&scioq=%22mach+band+effect%22%7C%22mach+effect%22+dental%7Coral%7Ctooth%7Cteeth%7Cmaxillofacial%7Corofacial&hl=en&as_sdt=0,5
							x											x					1	N Yadav, V Singh, A Rani, S Goyal	Local Diagonal Maxima-Minima Pattern-based Edge Detection Technique for Ultrasound and Digital Radiography Images	2021	IETE Journal of Research	Taylor & Francis	https://www.tandfonline.com/doi/abs/10.1080/03772063.2021.1912652	https://scholar.google.com/scholar?cites=16620548643046925845&as_sdt=2005&sciodt=0,5&hl=en	124	2022-01-20 16:40:33		10.1080/03772063.2021.1912652							1	1	0	4	1	… Lakhani et al. [25] suggested Laplacian edge detection technique and Gaussian filter is used for digital dental X-ray image to obtain tooth history. The edge map of healthy teeth is compared with defected teeth to diagnose the defect. Pratondo et al …		https://scholar.google.com/scholar?q=related:FabpcO4MqOYJ:scholar.google.com/&scioq=%22mach+band+effect%22%7C%22mach+effect%22+dental%7Coral%7Ctooth%7Cteeth%7Cmaxillofacial%7Corofacial&hl=en&as_sdt=0,5
				x																x			0	KR Sneha, GS Sailaja	Intrinsically radiopaque biomaterial assortments: A short review on the physical principles, X-ray imageability and state-of-the-art developments.	2021	Journal of Materials Chemistry B	pubs.rsc.org	https://pubs.rsc.org/en/content/articlehtml/2021/tb/d1tb01513c		126	2022-01-20 16:40:33									0	0	0	2	1	… 18,19 According to the International Standards Organization (ISO), any dental restorative material should have equivalent or higher radiopacity than aluminium [98% purity] of the same thickness since its radiopacity is similar to that of dentin …
								x				x								x			0	RG Alexander, F Yazdanie, S Waite…	Visual Illusions in Radiology: Untrue Perceptions in Medical Images and Their Implications for Diagnostic Accuracy	2021	Frontiers in …	frontiersin.org	https://www.frontiersin.org/articles/10.3389/fnins.2021.629469/full		148	2022-01-20 16:40:33	HTML	10.3389/fnins.2021.629469							0	0	0	4	1	… The effects of context and experience on the interpretation of Mach bands in radiology have also been demonstrated experimentally by Nielsen (2001): dental students frequently misinterpreted a Mach band illusion as a root fracture, but experienced … The Molar Tooth Sign …	https://www.frontiersin.org/articles/10.3389/fnins.2021.629469/full	https://scholar.google.com/scholar?q=related:kma_N2sHCKkJ:scholar.google.com/&scioq=%22mach+band+effect%22%7C%22mach+effect%22+dental%7Coral%7Ctooth%7Cteeth%7Cmaxillofacial%7Corofacial&hl=en&as_sdt=0,5
								x												x			1	A Wenzel	Radiographic modalities for diagnosis of caries in a historical perspective: from film to machine-intelligence supported systems	2021	Dentomaxillofacial Radiology	birpublications.org	https://www.birpublications.org/doi/abs/10.1259/dmfr.20210010	https://scholar.google.com/scholar?cites=10398587564164451223&as_sdt=2005&sciodt=0,5&hl=en	193	2022-01-20 16:40:33		10.1259/dmfr.20210010							1	1	1	1	1	… Radiology. Ann Wenzel 1 1 Oral Radiology, Department of Dentistry and Oral Health, Aarhus … for example pits and fissures, optical illusions such as the Mach-band effect and phenomena … In 1987, the first European meeting of dental and maxillofacial radiology was organised in …	https://www.birpublications.org/doi/pdf/10.1259/dmfr.20210010	https://scholar.google.com/scholar?q=related:lwvRp0s0T5AJ:scholar.google.com/&scioq=%22mach+band+effect%22%7C%22mach+effect%22+dental%7Coral%7Ctooth%7Cteeth%7Cmaxillofacial%7Corofacial&hl=en&as_sdt=0,5
				x				x													x		0	J Bazerbashi	Prevalence of Atypical Radiographic Findings in Bitewings of Class II Composite Restorations: Detection and Assessment of Radiolucent Areas	2020		search.proquest.com	https://search.proquest.com/openview/4a547a731e7d32da6cebbe72d9610538/1?pq-origsite=gscholar&cbl=51922&diss=y		20	2022-01-20 16:40:33									0	0	0	1	2	… effect, and dental anomalies, such as hypoplastic pits and concavities, can mimic the Page 37 … The mach band effect causes a dilemma on the misdiagnosis and, consequently, false-positive … was completed properly or the patient's oral hygiene is the reason behind these results …	https://archive.hshsl.umaryland.edu/bitstream/handle/10713/13006/Bazerbashi_umaryland_0373N_11154.pdf?sequence=1	https://scholar.google.com/scholar?q=related:YhdGD7HhJBsJ:scholar.google.com/&scioq=%22mach+band+effect%22%7C%22mach+effect%22+dental%7Coral%7Ctooth%7Cteeth%7Cmaxillofacial%7Corofacial&hl=en&as_sdt=0,5
								x										x					0	H Hajizadeh, M Akbari, S Zarch…	Evaluation of the interpretation of bitewing radiographs in treating interproximal caries	2019	European Journal of …	go.gale.com	https://go.gale.com/ps/i.do?id=GALE%7CA584936061&sid=googleScholar&v=2.1&it=r&linkaccess=abs&issn=22789626&p=HRCA&sw=w		79	2022-01-20 16:40:33									0	0	0	4	3	… For instance, there are some visual effects that can mislead a clinician toward a lesion such as a cervical burnout or the Mach band effect … Dental and dental hygiene students' diagnostic accuracy in oral radiology: Effect of diagnostic strategy and instructional method …		https://scholar.google.com/scholar?q=related:6sfhfZeoawQJ:scholar.google.com/&scioq=%22mach+band+effect%22%7C%22mach+effect%22+dental%7Coral%7Ctooth%7Cteeth%7Cmaxillofacial%7Corofacial&hl=en&as_sdt=0,5
				x					x									x					2	AM Varvara, C Gasparik, B Culic, CI Bondor…	Radiopacity analysis of some chairside computeraided design-computer-aided manufacturing milling materials	2019	Stud U Babes-Bol …	researchgate.net	https://www.researchgate.net/profile/Cristina-Gasparik/publication/332148750_Radiopacity_analysis_of_some_chairside_computer-aided_design-computer-aided_manufacturing_milling_materials/links/5ca603fc4585157bd32194f6/Radiopacity-analysis-of-some-chairside-computer-aided-design-computer-aided-manufacturing-milling-materials.pdf	https://scholar.google.com/scholar?cites=18050219514946839051&as_sdt=2005&sciodt=0,5&hl=en	84	2022-01-20 16:40:33	PDF								2	0.67	0	5	3	… However, due to the Mach effect, excessively radiopaque restorations may hinder a clinician's ability … TM Nieminen, H. Mäkäräinen, J. Pyhtinen, International Journal of Oral and Maxillofacial … S. Saridag, D. Helvacioglu-Yigit, G. Alniacik, M. Özcan, Dental Materials Journal, 2015 …	https://www.researchgate.net/profile/Cristina-Gasparik/publication/332148750_Radiopacity_analysis_of_some_chairside_computer-aided_design-computer-aided_manufacturing_milling_materials/links/5ca603fc4585157bd32194f6/Radiopacity-analysis-of-some-chairside-computer-aided-design-computer-aided-manufacturing-milling-materials.pdf	https://scholar.google.com/scholar?q=related:C-I6wgNDf_oJ:scholar.google.com/&scioq=%22mach+band+effect%22%7C%22mach+effect%22+dental%7Coral%7Ctooth%7Cteeth%7Cmaxillofacial%7Corofacial&hl=en&as_sdt=0,5
				x					x									x					12	W Dukic	Radiopacity of composite luting cements using a digital technique	2019	Journal of Prosthodontics	Wiley Online Library	https://onlinelibrary.wiley.com/doi/abs/10.1111/jopr.12578	https://scholar.google.com/scholar?cites=1039507601725329001&as_sdt=2005&sciodt=0,5&hl=en	104	2022-01-20 16:40:33		10.1111/jopr.12578							12	4	12	1	3	… the radiopacity of 20 resin-based luting dental materials using a digital technique and to compare them with enamel and dentin from human teeth. The null hypothesis is that there is no difference between the radiopacity of different luting materials and tooth structures …	https://onlinelibrary.wiley.com/doi/pdf/10.1111/jopr.12578	https://scholar.google.com/scholar?q=related:aQ4o_qcSbQ4J:scholar.google.com/&scioq=%22mach+band+effect%22%7C%22mach+effect%22+dental%7Coral%7Ctooth%7Cteeth%7Cmaxillofacial%7Corofacial&hl=en&as_sdt=0,5
								x										x					11	C Matsuura, Y Shimada, A Sadr, Y Sumi…	Three-dimensional diagnosis of dentin caries beneath composite restorations using swept-source optical coherence tomography	2018	Dental materials …	jstage.jst.go.jp	https://www.jstage.jst.go.jp/article/dmj/37/4/37_2017-252/_article/-char/ja/	https://scholar.google.com/scholar?cites=8242604016536614357&as_sdt=2005&sciodt=0,5&hl=en	16	2022-01-20 16:40:33									11	2.75	2	5	4	… for Advanced Dental Research, Center of Advanced Medicine for Dental and Oral Diseases, 36-3, Gengo … Since the Mach band effect disappears when the light area is masked29), caution is required when detecting caries beneath restorations using digital dental radiography …	https://www.jstage.jst.go.jp/article/dmj/37/4/37_2017-252/_pdf	https://scholar.google.com/scholar?q=related:1XXfja6cY3IJ:scholar.google.com/&scioq=%22mach+band+effect%22%7C%22mach+effect%22+dental%7Coral%7Ctooth%7Cteeth%7Cmaxillofacial%7Corofacial&hl=en&as_sdt=0,5
						x		x												x			12	H Yılmaz, S Keleş	Recent methods for diagnosis of dental caries in dentistry	2018	Meandros Medical and Dental Journal	cms.galenos.com.tr	http://cms.galenos.com.tr/Uploads/Article_17011/MEANDROS-19-1-En.pdf	https://scholar.google.com/scholar?cites=10543113228428784394&as_sdt=2005&sciodt=0,5&hl=en	38	2022-01-20 16:40:33	PDF								12	3	6	2	4	… caries can't be distinguished in the radiographs, • Radiographs may give false positive results due to a phenomenon called “Mach band effect” … The value of red fluorescence can be used in the evaluation of oral hygiene, assessment of the plaque on … Diagnosis of Dental Caries …	http://cms.galenos.com.tr/Uploads/Article_17011/MEANDROS-19-1-En.pdf	https://scholar.google.com/scholar?q=related:CjM4F5-pUJIJ:scholar.google.com/&scioq=%22mach+band+effect%22%7C%22mach+effect%22+dental%7Coral%7Ctooth%7Cteeth%7Cmaxillofacial%7Corofacial&hl=en&as_sdt=0,5
				x		x		x	x									x					8	D Dionysopoulos, K Tolidis, P Gerasimou…	Effect of filler composition of dental composite restorative materials on radiopacity in digital radiographic images	2018	Polymer …	Wiley Online Library	https://onlinelibrary.wiley.com/doi/abs/10.1002/pc.24333	https://scholar.google.com/scholar?cites=17339932147770210279&as_sdt=2005&sciodt=0,5&hl=en	48	2022-01-20 16:40:33		10.1002/pc.24333							8	2	2	4	4	… composite material were prepared using Teflon molds and five enamel and dentin specimens were prepared from human teeth. The composite specimens were placed on a digital sensor together with a tooth fragment and an aluminum stepwedge and a digital dental X-ray unit …	https://onlinelibrary.wiley.com/doi/pdf/10.1002/pc.24333	https://scholar.google.com/scholar?q=related:5zc44WrQo_AJ:scholar.google.com/&scioq=%22mach+band+effect%22%7C%22mach+effect%22+dental%7Coral%7Ctooth%7Cteeth%7Cmaxillofacial%7Corofacial&hl=en&as_sdt=0,5
														x								x	6	D MacDonald, C Angelopoulos, WC Scarfe	Cone beam computed tomography and maxillofacial diagnosis	2018	Maxillofacial Cone Beam …	Springer	https://link.springer.com/chapter/10.1007/978-3-319-62061-9_15	https://scholar.google.com/scholar?cites=11138591332282201599&as_sdt=2005&sciodt=0,5&hl=en	72	2022-01-20 16:40:33		10.1007/978-3-319-62061-9_15							6	1.5	2	3	4	… in most, if not all, disciplines of medicine and dentistry including oral and maxillofacial … Most dental practitioners are well acquainted with the normal appearance of the osseous … For example, if an intraosseous abnormality under assessment is located in tooth-bearing areas of …		https://scholar.google.com/scholar?q=related:__XsSs05lJoJ:scholar.google.com/&scioq=%22mach+band+effect%22%7C%22mach+effect%22+dental%7Coral%7Ctooth%7Cteeth%7Cmaxillofacial%7Corofacial&hl=en&as_sdt=0,5
						x		x							x								2	R Abdalla, A Omar, K Eid	Detecting demineralization of enamel and cementum after gamma irradiation using radiographic densitometry	2018	Radiation and environmental biophysics	Springer	https://link.springer.com/article/10.1007/s00411-018-0749-2	https://scholar.google.com/scholar?cites=18139825030195076185&as_sdt=2005&sciodt=0,5&hl=en	94	2022-01-20 16:40:33		10.1007/s00411-018-0749-2							2	0.5	1	3	4	… a tendency to make false-positive scores, and this could be due to the Mach-band effect, a perceptual … the purpose of research, and does not simulate the condition in the oral cavity … The performance of different radiographic methods for the detection of the early dental caries has …	https://search.proquest.com/openview/67cd0ef5eae303e16a0b0079925e68e0/1.pdf?pq-origsite=gscholar&cbl=54037	https://scholar.google.com/scholar?q=related:WVyEjMGavfsJ:scholar.google.com/&scioq=%22mach+band+effect%22%7C%22mach+effect%22+dental%7Coral%7Ctooth%7Cteeth%7Cmaxillofacial%7Corofacial&hl=en&as_sdt=0,5
				x				x										x					4	RB Junqueira, RF Carvalho…	Evaluation of radiopacity of luting cements submitted to different aging procedures	2018	Journal of …	Wiley Online Library	https://onlinelibrary.wiley.com/doi/abs/10.1111/jopr.12989	https://scholar.google.com/scholar?cites=10295847250507284068&as_sdt=2005&sciodt=0,5&hl=en	112	2022-01-20 16:40:33		10.1111/jopr.12989							4	1	1	3	4	… 9, 10 Thermal cycling simulates the effect of different temperatures inside the oral cavity, ranging … To compare the radiopacity of the materials with dental structures (enamel and dentin), three human … direction, 1 mm thick, from the most central region of each tooth, which were …	https://onlinelibrary.wiley.com/doi/pdf/10.1111/jopr.12989	https://scholar.google.com/scholar?q=related:ZD4rTIYy4o4J:scholar.google.com/&scioq=%22mach+band+effect%22%7C%22mach+effect%22+dental%7Coral%7Ctooth%7Cteeth%7Cmaxillofacial%7Corofacial&hl=en&as_sdt=0,5
			x															x					1	M Alikhasi, A Salehi, M Memarian…	Diagnostic Value of Digital Radiography in Gap Detection of Implant-Abutment Connection with Zirconia Abutments in Different Vertical X-ray Projection Angles.	2018	Journal of Clinical & …	search.ebscohost.com	http://search.ebscohost.com/login.aspx?direct=true&profile=ehost&scope=site&authtype=crawler&jrnl=0973709X&AN=138977604&h=gTfr8d2t6BVXgFHGoLupu8o%2Ftl24N3MxwGGiClkvoryp7JOqWSPy6xveO%2Bf7Cv31EGW0oGGuuJNvtUbuByFqMw%3D%3D&crl=c	https://scholar.google.com/scholar?cites=2548036183579852803&as_sdt=2005&sciodt=0,5&hl=en	115	2022-01-20 16:40:33									1	0.25	0	4	4	… This phenomenon is called mach-band effect and might explain the reason why 0° degree of radiation did not lead to 100% accuracy [23,24] … Accuracy and precision in the radiographic [24] diagnosis of clinical instability in Brånemark dental implants. Clin Oral Implants Res …		https://scholar.google.com/scholar?q=related:A4AerWhxXCMJ:scholar.google.com/&scioq=%22mach+band+effect%22%7C%22mach+effect%22+dental%7Coral%7Ctooth%7Cteeth%7Cmaxillofacial%7Corofacial&hl=en&as_sdt=0,5
						x		x							x			x					0	S Nemati, F Ostovarrad, H Ranjzad…	The Accuracy of Senior Students of Rasht Dental School in Detecting Proximal Caries in Digital Bitewing Radiographs	2017	Journal of …	3dj.gums.ac.ir	https://3dj.gums.ac.ir/browse.php?a_id=282&slc_lang=en&sid=1&ftxt=1&html=1		60	2022-01-20 16:40:33	HTML								0	0	0	4	5	… skills and little experience in caries detection and the presence of anatomical artifacts (ie, the Mach band effect) in radiographic … of two panoramic modalities and posterior bite-wing radiography in the detection of proximal dental caries … Oral Surgery, Oral Medicine, Oral Pathology …	https://3dj.gums.ac.ir/browse.php?a_id=282&slc_lang=en&sid=1&ftxt=1&html=1	https://scholar.google.com/scholar?q=related:5F9HHeG-rSoJ:scholar.google.com/&scioq=%22mach+band+effect%22%7C%22mach+effect%22+dental%7Coral%7Ctooth%7Cteeth%7Cmaxillofacial%7Corofacial&hl=en&as_sdt=0,5
								x							x								6	M Naebi, E Saberi, S Risbaf Fakour, A Naebi…	Detection of carious lesions and restorations using particle swarm optimization algorithm	2016	International journal of …	hindawi.com	https://www.hindawi.com/journals/ijd/2016/3264545/	https://scholar.google.com/scholar?cites=1911175090219457225&as_sdt=2005&sciodt=0,5&hl=en	17	2022-01-20 16:40:33	HTML								6	1	1	5	6	… Oral and Dental Disease Research Center, Zahedan University of Medical Science, Zahedan, Iran 7Department of Public Health, Oral and Dental Disease … Various morphologic phenomena, such as pits and fis- sures, cervical burnout, and Mach band effect, and dental …	https://www.hindawi.com/journals/ijd/2016/3264545/	https://scholar.google.com/scholar?q=related:yRobZJ7bhRoJ:scholar.google.com/&scioq=%22mach+band+effect%22%7C%22mach+effect%22+dental%7Coral%7Ctooth%7Cteeth%7Cmaxillofacial%7Corofacial&hl=en&as_sdt=0,5
				x																x			19	G Pekkan	Radiopacity of dental materials: An overview	2016	Avicenna Journal of Dental Research	ajdr.umsha.ac.ir	http://ajdr.umsha.ac.ir/PDF/ajdr-137.pdf	https://scholar.google.com/scholar?cites=12481166503004977494&as_sdt=2005&sciodt=0,5&hl=en	22	2022-01-20 16:40:33	PDF								19	3.17	19	1	6	… Furthermore, high radiopacity may bring about the Mach effect, which could cause diagnostic misinterpretation (30) … [PubMed: 9780902]. 17. Prevost AP, Forest D, Tanguay R, DeGrandmont P. Radiopacity of glass ionomer dental materials. Oral Surg Oral Med Oral Pathol …	http://ajdr.umsha.ac.ir/PDF/ajdr-137.pdf	https://scholar.google.com/scholar?q=related:Vrkdcs4CNq0J:scholar.google.com/&scioq=%22mach+band+effect%22%7C%22mach+effect%22+dental%7Coral%7Ctooth%7Cteeth%7Cmaxillofacial%7Corofacial&hl=en&as_sdt=0,5
						x		x												x			1	DHGÇT Yöntemleri	Recent Methods for Diagnosis of Dental Caries in Dentistry	2016	Adnan Menderes University Faculty of …	cms.galenos.com.tr	https://cms.galenos.com.tr/SolvePark/Uploads/Files/c51be43f45e845a199a5681e1d127d6d.pdf	https://scholar.google.com/scholar?cites=9922317091640648684&as_sdt=2005&sciodt=0,5&hl=en	42	2022-01-20 16:40:33	PDF								1	0.17	1	1	6	… caries can't be distinguished in the radiographs • Radiographs may give false positive results due to a phenomenon called 'mach band effect' … The value of red fluorescence can be used in the evaluation of oral hygiene, assessment of the plaque on … Diagnosis of Dental Caries …	https://cms.galenos.com.tr/SolvePark/Uploads/Files/c51be43f45e845a199a5681e1d127d6d.pdf	https://scholar.google.com/scholar?q=related:7CMH_NIms4kJ:scholar.google.com/&scioq=%22mach+band+effect%22%7C%22mach+effect%22+dental%7Coral%7Ctooth%7Cteeth%7Cmaxillofacial%7Corofacial&hl=en&as_sdt=0,5
					x					x					x								54	D Helvacioglu-Yigit, HD Kocasarac, B Bechara…	Evaluation and reduction of artifacts generated by 4 different root-end filling materials by using multiple cone-beam computed tomography imaging settings	2016	Journal of …	Elsevier	https://www.sciencedirect.com/science/article/pii/S0099239915009991	https://scholar.google.com/scholar?cites=9793065068032722849&as_sdt=2005&sciodt=0,5&hl=en	108	2022-01-20 16:40:33									54	9	14	4	6	… et al (14) emphasized that clinicians should be aware of “Mach band effect,” which is the … Teeth were obtained from the collections of the Department of Oral and Maxillofacial … instrumented by using ProTaper Universal rotary instruments (Dentsply Tulsa Dental Specialties, Tulsa …		https://scholar.google.com/scholar?q=related:oYdgIsv054cJ:scholar.google.com/&scioq=%22mach+band+effect%22%7C%22mach+effect%22+dental%7Coral%7Ctooth%7Cteeth%7Cmaxillofacial%7Corofacial&hl=en&as_sdt=0,5
				x					x						x								28	GS Liedke, R Spin-Neto, MB Vizzotto…	Diagnostic accuracy of conventional and digital radiography for detecting misfit between the tooth and restoration in metal-restored teeth	2015	The Journal of prosthetic …	Elsevier	https://www.sciencedirect.com/science/article/pii/S0022391314003874	https://scholar.google.com/scholar?cites=7221226002020293647&as_sdt=2005&sciodt=0,5&hl=en	40	2022-01-20 16:40:33									28	4	7	4	7	… the intersection of 2 structures of different radiopacity and is known as the Mach band effect … AG), Digora for Windows (Soredex Orion Corp), and CliniView (Instrumentarium Dental), 2 radiologists … Four examiners (all dentists) (2 third-year PhD students in oral radiology, Ex1 and …		https://scholar.google.com/scholar?q=related:D9w7BcryNmQJ:scholar.google.com/&scioq=%22mach+band+effect%22%7C%22mach+effect%22+dental%7Coral%7Ctooth%7Cteeth%7Cmaxillofacial%7Corofacial&hl=en&as_sdt=0,5
			x															x					2	H Bilhan, O Geckili, SA Bilhan, F Aycicek…	The comparison of the precision of different dental radiographic methods in mandibular peri-implantary measurements: an in vitro study	2015	Journal of Istanbul …	ncbi.nlm.nih.gov	https://www.ncbi.nlm.nih.gov/pmc/articles/PMC5573457/	https://scholar.google.com/scholar?cites=11766870926727205982&as_sdt=2005&sciodt=0,5&hl=en	56	2022-01-20 16:40:33	HTML								2	0.29	0	5	7	… Intra- and extra-oral radiographs can be acquired conventionally as well as digitally … an important role in clinical routine practice and in research projects evaluating dental implants (18 … a metal implant, it should also be reminded that the influence of the Mach-band effect will most …	https://www.ncbi.nlm.nih.gov/pmc/articles/PMC5573457/	https://scholar.google.com/scholar?q=related:XlRyqcNSTKMJ:scholar.google.com/&scioq=%22mach+band+effect%22%7C%22mach+effect%22+dental%7Coral%7Ctooth%7Cteeth%7Cmaxillofacial%7Corofacial&hl=en&as_sdt=0,5
				x				x										x					19	B Yasa, E Kucukyilmaz, E Yasa, ET Ertas	Comparative study of radiopacity of resin-based and glass ionomer-based bulk-fill restoratives using digital radiography	2015	Journal of oral science	jstage.jst.go.jp	https://www.jstage.jst.go.jp/article/josnusd/57/2/57_79/_article/-char/ja/	https://scholar.google.com/scholar?cites=3248375223388286062&as_sdt=2005&sciodt=0,5&hl=en	61	2022-01-20 16:40:33									19	2.71	5	4	7	… Moreover, high radiopacity near a less radiopaque area can cause the Mach Band effect, which produces a visual illusion that … Prévost AP, Forest D, Tanguay R, DeGrandmont P (1990) Radiopacity of glass ionomer dental materials. Oral Surg Oral Med Oral Pathol 70, 231-235 …	https://www.jstage.jst.go.jp/article/josnusd/57/2/57_79/_pdf	https://scholar.google.com/scholar?q=related:biw9Fw6MFC0J:scholar.google.com/&scioq=%22mach+band+effect%22%7C%22mach+effect%22+dental%7Coral%7Ctooth%7Cteeth%7Cmaxillofacial%7Corofacial&hl=en&as_sdt=0,5
				x				x										x					15	R Kapila, Y Matsuda, K Araki, T Okano…	Radiopacity measurement of restorative resins using film and three digital systems for comparison with ISO 4049: International standard	2015	… of Tokyo Dental …	jstage.jst.go.jp	https://www.jstage.jst.go.jp/article/tdcpublication/56/4/56_207/_article/-char/ja/	https://scholar.google.com/scholar?cites=15085441902139782452&as_sdt=2005&sciodt=0,5&hl=en	69	2022-01-20 16:40:33									15	2.14	3	5	7	… 1-1 Kita-senzoku, Ota-ku, Tokyo 145-8515, Japan 2) Department of Oral and Maxillofacial … Obtaining accurate information on the detailed composition of dental composites is difficult, however, as this is … near a less radiopaque area can give rise to the Mach Band effect, where a …	https://www.jstage.jst.go.jp/article/tdcpublication/56/4/56_207/_pdf	https://scholar.google.com/scholar?q=related:NLXV4HtBWtEJ:scholar.google.com/&scioq=%22mach+band+effect%22%7C%22mach+effect%22+dental%7Coral%7Ctooth%7Cteeth%7Cmaxillofacial%7Corofacial&hl=en&as_sdt=0,5
				x				x										x					9	E Yasa, B Yasa, OS Aglarci, ET Ertas	Evaluation of the radiopacities of bulk-fill restoratives using two digital radiography systems	2015	Operative dentistry	meridian.allenpress.com	https://meridian.allenpress.com/operative-dentistry/article-abstract/40/5/E197/107622	https://scholar.google.com/scholar?cites=1093853807724786807&as_sdt=2005&sciodt=0,5&hl=en	92	2022-01-20 16:40:33									9	1.29	2	4	7	… Ertas, DDS, PhD, Izmir Katip Celebi University, Faculty of Dentistry, Department of Oral and Maxillofacial … Three specimens of each of the materials, together with the tooth slice and the … a storage photostimulable phosphor (PPS) plate system and exposed using a dental x-ray unit …		https://scholar.google.com/scholar?q=related:d_SkHT4mLg8J:scholar.google.com/&scioq=%22mach+band+effect%22%7C%22mach+effect%22+dental%7Coral%7Ctooth%7Cteeth%7Cmaxillofacial%7Corofacial&hl=en&as_sdt=0,5
						x		x										x					0	HA Pellegrini, A da Silveira, CA Lascala…	The influence of film type and processing method on radiographic density for occlusal caries diagnosis	2015	… Research in Dentistry	revistas.usp.br	https://www.revistas.usp.br/clrd/article/view/123684		95	2022-01-20 16:40:33									0	0	0	4	7	… Special care must be taken to avoid misinterpreting this line as the “mach band” effect, ie, an optical illusion … Thunthy KH, Weinberg R. Sensitometric comparison of Kodak Ektaspeed Plus, Ektaspeed, and Ultra-speed dental films … Oral Surg Oral Med Oral Pathol Oral Radiol Endod …	https://www.revistas.usp.br/clrd/article/download/123684/129355	https://scholar.google.com/scholar?q=related:usUOtylkntQJ:scholar.google.com/&scioq=%22mach+band+effect%22%7C%22mach+effect%22+dental%7Coral%7Ctooth%7Cteeth%7Cmaxillofacial%7Corofacial&hl=en&as_sdt=0,5
				x																x			20	GS Liedke, R Spin‐Neto…	Radiographic diagnosis of dental restoration misfit: a systematic review	2014	Journal of oral …	Wiley Online Library	https://onlinelibrary.wiley.com/doi/abs/10.1111/joor.12215	https://scholar.google.com/scholar?cites=641433467241856319&as_sdt=2005&sciodt=0,5&hl=en	39	2022-01-20 16:40:33		10.1111/joor.12215							20	2.5	7	3	8	… The well‐established intra‐oral orthogonal projection is still under investigation and considered the … were the detection of marginal gaps and/or overhangs adjacent to dental crowns and … adopted marginal discrepancies from 0.01 to 0.5 mm between restoration and tooth 45, 47 …	https://onlinelibrary.wiley.com/doi/pdf/10.1111/joor.12215	https://scholar.google.com/scholar?q=related:P33_CVfU5ggJ:scholar.google.com/&scioq=%22mach+band+effect%22%7C%22mach+effect%22+dental%7Coral%7Ctooth%7Cteeth%7Cmaxillofacial%7Corofacial&hl=en&as_sdt=0,5
				x				x										x					50	S Shahid, U Hassan, RW Billington, RG Hill…	Glass ionomer cements: effect of strontium substitution on esthetics, radiopacity and fluoride release	2014	Dental Materials	Elsevier	https://www.sciencedirect.com/science/article/pii/S0109564113005150	https://scholar.google.com/scholar?cites=6987148366584494932&as_sdt=2005&sciodt=0,5&hl=en	44	2022-01-20 16:40:33									50	6.25	10	5	8	… Glass ionomer cement (GIC) was developed for use in restorative dentistry through modifications of the dental silicate cement (DSC) [1]. Poly(acrylic … had poor physical properties which confined their use to class III and class V cavities, their direct adhesion to tooth and release …		https://scholar.google.com/scholar?q=related:VDs4f2tW92AJ:scholar.google.com/&scioq=%22mach+band+effect%22%7C%22mach+effect%22+dental%7Coral%7Ctooth%7Cteeth%7Cmaxillofacial%7Corofacial&hl=en&as_sdt=0,5
				x				x										x					6	D Yildirim, RB Ermis, O Gormez, G Yildiz	Comparison of radiopacities of different flowable resin composites	2014	… of Oral and Maxillofacial …	joomr.org	https://www.joomr.org/article.asp?issn=2321-3841;year=2014;volume=2;issue=1;spage=21;epage=25;aulast=Yildirim	https://scholar.google.com/scholar?cites=10350718184624975915&as_sdt=2005&sciodt=0,5&hl=en	97	2022-01-20 16:40:33	HTML								6	0.75	2	4	8	… [6],[12],[24],[25] In connection with a high radiopacity near a less radiopaque area can cause the mach band effect, which produces … H, Taira M, Wakasa K, Yamaki M, Fujita M, Wada T. Radiopacity of 12 visible-light-cured dental composite resins … Journal of Oral and Maxillofacial …	https://www.joomr.org/article.asp?issn=2321-3841;year=2014;volume=2;issue=1;spage=21;epage=25;aulast=Yildirim	https://scholar.google.com/scholar?q=related:K3C_NFkjpY8J:scholar.google.com/&scioq=%22mach+band+effect%22%7C%22mach+effect%22+dental%7Coral%7Ctooth%7Cteeth%7Cmaxillofacial%7Corofacial&hl=en&as_sdt=0,5
																							2	KH Yang, S Kim, J Do Jeong	False femoral neck fracture detected during shaft nailing: A mach band effect	2013	Yonsei medical journal	synapse.koreamed.org	https://synapse.koreamed.org/articles/1031290	https://scholar.google.com/scholar?cites=98592034899406181&as_sdt=2005&sciodt=0,5&hl=en	3	2022-01-20 16:40:33	HTML								2	0.22	1	3	9	… The pseudofracture was vertically oriented in the middle of the femoral neck, thus mimicking a typical femoral neck fracture associated … used for femoral nailing, but we were unable to make the false femoral neck fracture reappear. We then reversed the saved image that we took …	https://synapse.koreamed.org/articles/1031290	https://scholar.google.com/scholar?q=related:Za3c8e5EXgEJ:scholar.google.com/&scioq=%22mach+band+effect%22%7C%22mach+effect%22+dental%7Coral%7Ctooth%7Cteeth%7Cmaxillofacial%7Corofacial&hl=en&as_sdt=0,5
				x				x										x					49	KM Lachowski, SB Botta, CA Lascala…	Study of the radio-opacity of base and liner dental materials using a digital radiography system	2013	Dentomaxillofacial …	birpublications.org	https://www.birpublications.org/doi/abs/10.1259/dmfr.20120153	https://scholar.google.com/scholar?cites=10739979508301806520&as_sdt=2005&sciodt=0,5&hl=en	31	2022-01-20 16:40:33		10.1259/dmfr.20120153							49	5.44	12	4	9	… All specimens were placed at a 30 cm distance for 0.32 s in a dental X-ray … radio-opaque to be identifiable and to delimit the tooth–restoration interface from the tooth structure … a high radio-opacity near a less radio-opaque area can cause the Mach Band effect, which produces …	https://www.birpublications.org/doi/pdf/10.1259/dmfr.20120153	https://scholar.google.com/scholar?q=related:uLtNv3USDJUJ:scholar.google.com/&scioq=%22mach+band+effect%22%7C%22mach+effect%22+dental%7Coral%7Ctooth%7Cteeth%7Cmaxillofacial%7Corofacial&hl=en&as_sdt=0,5
				x				x										x					47	T Hitij, A Fidler	Radiopacity of dental restorative materials	2013	Clinical oral investigations	Springer	https://link.springer.com/article/10.1007/s00784-012-0797-y	https://scholar.google.com/scholar?cites=12749733214749730712&as_sdt=2005&sciodt=0,5&hl=en	32	2022-01-20 16:40:33		10.1007/s00784-012-0797-y							47	5.22	24	2	9	… Clinical Oral Investigations volume 17, pages1167–1177(2013)Cite this article … Even though there are some exceptions, most of dental materials examined in these articles are not available on the market anymore … This visual illusion is called the Mach band effect [30] …	http://ddspier.com/wp-content/uploads/2021/01/Radiopacity-of-dental-restorative-materials.pdf	https://scholar.google.com/scholar?q=related:mCcozs4m8LAJ:scholar.google.com/&scioq=%22mach+band+effect%22%7C%22mach+effect%22+dental%7Coral%7Ctooth%7Cteeth%7Cmaxillofacial%7Corofacial&hl=en&as_sdt=0,5
			x												x								74	M Dave, J Davies, R Wilson…	A comparison of cone beam computed tomography and conventional periapical radiography at detecting peri‐implant bone defects	2013	Clinical oral implants …	Wiley Online Library	https://onlinelibrary.wiley.com/doi/abs/10.1111/j.1600-0501.2012.02473.x	https://scholar.google.com/scholar?cites=15040644816963708709&as_sdt=2005&sciodt=0,5&hl=en	91	2022-01-20 16:40:33		10.1111/j.1600-0501.2012.02473.x							74	8.22	19	4	9	… Clinical Oral Implants Research. Volume 24, Issue 6 p. 671-678 Clinical Oral Implants Research … In the late 1990s, dental cone beam computed tomography (CBCT) was developed for … Due to the so‐called Mach‐band effect (radiolucent areas in zones of contrasting radiographic …	https://onlinelibrary.wiley.com/doi/pdf/10.1111/j.1600-0501.2012.02473.x	https://scholar.google.com/scholar?q=related:JSfxs8Uau9AJ:scholar.google.com/&scioq=%22mach+band+effect%22%7C%22mach+effect%22+dental%7Coral%7Ctooth%7Cteeth%7Cmaxillofacial%7Corofacial&hl=en&as_sdt=0,5
						x		x														x	25	MB Diniz, JA Rodrigues, A Lussi	Traditional and novel caries detection methods	2012	… approach to dental caries	books.google.com	https://books.google.com/books?hl=en&lr=&id=PuOZDwAAQBAJ&oi=fnd&pg=PA105&dq=%22mach+band+effect%22%7C%22mach+effect%22+dental%7Coral%7Ctooth%7Cteeth%7Cmaxillofacial%7Corofacial&ots=bcn6Vbj1pz&sig=VOU7nP1Tj76FyJpDXcBVjG37LZs	https://scholar.google.com/scholar?cites=5794035986623520680&as_sdt=2005&sciodt=0,5&hl=en	81	2022-01-20 16:40:33									25	2.5	8	3	10	… fear of further spread of the disease in the same oral cavity … false-positive scores, and this could be due to the Mach-band effect, a perceptual … orthodontic components; monitoring demineralization and remineralization caries lesion processes; quantifying dental plaque, erosion …	https://www.researchgate.net/profile/Jonas-Rodrigues-2/publication/221928546_Traditional_and_Novel_Caries_Detection_Methods/links/0922b4f7b321dc373c000000/Traditional-and-Novel-Caries-Detection-Methods.pdf	https://scholar.google.com/scholar?q=related:qF-GHgiNaFAJ:scholar.google.com/&scioq=%22mach+band+effect%22%7C%22mach+effect%22+dental%7Coral%7Ctooth%7Cteeth%7Cmaxillofacial%7Corofacial&hl=en&as_sdt=0,5
								x													x		0	BW Nilsen, M Lund Olsen	A literature review on the diagnosis and non-invasive treatment of small caries lesions	2012		munin.uit.no	https://munin.uit.no/handle/10037/4229		142	2022-01-20 16:40:33									0	0	0	2	10	… oral hygiene alteration using education and empowerment, could yield a true reduction of the … The Mach-band effect is an optical illusion, which causes an increased perceived … Dental laser diagnostic is a non-ionizing diagnostic method based on the measurement of the …	https://munin.uit.no/bitstream/handle/10037/4229/thesis.pdf?sequence=2
				x				x										x					52	A Charuakkra, S Prapayasatok…	Diagnostic performance of cone-beam computed tomography on detection of mechanically-created artificial secondary caries	2011	Imaging science in …	synapse.koreamed.org	https://synapse.koreamed.org/articles/1088875	https://scholar.google.com/scholar?cites=15721431964925068621&as_sdt=2005&sciodt=0,5&hl=en	26	2022-01-20 16:40:33	HTML								52	4.73	17	3	11	… This Mach band effect might have contributed to the num- ber of false positive interpretations … Accuracy of measuring the cortical bone thickness adjacent to dental implants using cone beam computed tomography. Clin Oral Implants Res 2010; 21: 718-25. 24 …	https://synapse.koreamed.org/articles/1088875	https://scholar.google.com/scholar?q=related:TYXUjRO_LdoJ:scholar.google.com/&scioq=%22mach+band+effect%22%7C%22mach+effect%22+dental%7Coral%7Ctooth%7Cteeth%7Cmaxillofacial%7Corofacial&hl=en&as_sdt=0,5
				x				x										x					0	ME Mohamed, ASE Farag	Diagnostic accuracy of seconDary caries by cone beam computerizeD tomography, conventional anD Direct Digital raDiography with Different restorations	2011	DENTAL JOURNAL	researchgate.net	https://www.researchgate.net/profile/Abeer-Farag-2/publication/236335698_Diagnostic_accuracy_of_secondary_caries_by_cone_beam_computerized_tomography_conventional_and_Direct_Digital_radiography_with_Different_restorations/links/02e7e517b0c82ddf30000000/Diagnostic-accuracy-of-secondary-caries-by-cone-beam-computerized-tomography-conventional-and-Direct-Digital-radiography-with-Different-restoratio…		89	2022-01-20 16:40:33	PDF								0	0	0	2	11	… In addition, Mach band effect is a phenomenon, which plays a role when caries is to be diagnosed in connection with a very radiopaque restoration like amlgam this … Oral Surg Oral Med Oral Pathol Oral Radiol Endod 2007;104:412-6. 39 … Statistical methods for comparing dental	https://www.researchgate.net/profile/Abeer-Farag-2/publication/236335698_Diagnostic_accuracy_of_secondary_caries_by_cone_beam_computerized_tomography_conventional_and_Direct_Digital_radiography_with_Different_restorations/links/02e7e517b0c82ddf30000000/Diagnostic-accuracy-of-secondary-caries-by-cone-beam-computerized-tomography-conventional-and-Direct-Digital-radiography-with-Different-restoratio…	https://scholar.google.com/scholar?q=related:k6mUy6ZnVmEJ:scholar.google.com/&scioq=%22mach+band+effect%22%7C%22mach+effect%22+dental%7Coral%7Ctooth%7Cteeth%7Cmaxillofacial%7Corofacial&hl=en&as_sdt=0,5
						x		x										x					40	MB Diniz, JA Rodrigues, KW Neuhaus…	Influence of examiner's clinical experience on the reproducibility and accuracy of radiographic examination in detecting occlusal caries	2010	Clinical oral …	Springer	https://link.springer.com/article/10.1007/s00784-009-0323-z	https://scholar.google.com/scholar?cites=10192533285699430551&as_sdt=2005&sciodt=0,5&hl=en	64	2022-01-20 16:40:33		10.1007/s00784-009-0323-z							40	3.33	10	4	12	… make false-positive scores is common, and this could be due to the Mach-band effect, which is … In contrast, dental students are more susceptible to classify any alteration on enamel as caries [12 … Besides, they had learned that all disease in oral cavity must be detected and treated …	https://boris.unibe.ch/499/1/784_2009_Article_323.pdf	https://scholar.google.com/scholar?q=related:l6h1XwUnc40J:scholar.google.com/&scioq=%22mach+band+effect%22%7C%22mach+effect%22+dental%7Coral%7Ctooth%7Cteeth%7Cmaxillofacial%7Corofacial&hl=en&as_sdt=0,5
						x		x										x					90	CH Chu, ECM Lo, DSH You	Clinical diagnosis of fissure caries with conventional and laser-induced fluorescence techniques	2010	Lasers in medical science	Springer	https://link.springer.com/article/10.1007/s10103-009-0655-6	https://scholar.google.com/scholar?cites=13025857011312778212&as_sdt=2005&sciodt=0,5&hl=en	90	2022-01-20 16:40:33	HTML	10.1007/s10103-009-0655-6							90	7.5	30	3	12	… dental practitioners during a full routine clinical examination, when periodontal and oral mucosal conditions … display to enlarge images for better visualization of radiolucency in dental hard tissue … of false-positive diagnoses that might arise from the Mach-band effect (an optical …	https://link.springer.com/article/10.1007/s10103-009-0655-6	https://scholar.google.com/scholar?q=related:5FtUFvAjxbQJ:scholar.google.com/&scioq=%22mach+band+effect%22%7C%22mach+effect%22+dental%7Coral%7Ctooth%7Cteeth%7Cmaxillofacial%7Corofacial&hl=en&as_sdt=0,5
						x		x														x	89	KW Neuhaus, R Ellwood, A Lussi…	Traditional lesion detection aids	2009	… assessment, diagnosis and …	karger.com	https://www.karger.com/Article/Abstract/224211	https://scholar.google.com/scholar?cites=9317185370093424467&as_sdt=2005&sciodt=0,5&hl=en	24	2022-01-20 16:40:33									89	6.85	22	4	13	… on the digital system used, a connecting wire with the intra-oral sensor might … False-positive data might result from the Mach band effect (which is an inclination to see a … of tooth transillumination with an appropriate intense light source is widely accepted by dental practitioners for …		https://scholar.google.com/scholar?q=related:U4_iwrpKTYEJ:scholar.google.com/&scioq=%22mach+band+effect%22%7C%22mach+effect%22+dental%7Coral%7Ctooth%7Cteeth%7Cmaxillofacial%7Corofacial&hl=en&as_sdt=0,5
								x												x			10	IADMFR Education Standards …	Undergraduate dental education in dental and maxillofacial radiology	2007	Dentomaxillofacial …	birpublications.org	https://www.birpublications.org/doi/abs/10.1259/dmfr/82631203	https://scholar.google.com/scholar?cites=15439301377784687762&as_sdt=2005&sciodt=0,5&hl=en	51	2022-01-20 16:40:33		10.1259/dmfr/82631203							10	0.67	5	2	15	… dental caries, its classification and different interpretations, such as cervical burnout and Mach band effect … must be proficient in interacting with all members of the dental team and … at interacting and communicating with other health professionals using effective oral and written …		https://scholar.google.com/scholar?q=related:kiwOW81qQ9YJ:scholar.google.com/&scioq=%22mach+band+effect%22%7C%22mach+effect%22+dental%7Coral%7Ctooth%7Cteeth%7Cmaxillofacial%7Corofacial&hl=en&as_sdt=0,5
			x																			x	0	TP NING	Implant Treatment Planning	2007	Contemporary Implant Dentistry	books.google.com	https://books.google.com/books?hl=en&lr=&id=uM3DAeTH4mgC&oi=fnd&pg=PA58&dq=%22mach+band+effect%22%7C%22mach+effect%22+dental%7Coral%7Ctooth%7Cteeth%7Cmaxillofacial%7Corofacial&ots=MZWw98ZhY1&sig=Z3aNbL2A0U3m6HCd5wC_d9FWpJA		117	2022-01-20 16:40:33									0	0	0	1	15	… 106 However, studies have shown the possibility of the Mach band effect is signiﬁcantly reduced with digital image processing … IK, Danforth RA, Bumann A: Radiation absorbed in maxillofacial imaging with a new dental computed tomography device, Oral Surg Oral …		https://scholar.google.com/scholar?q=related:vwcOfiwc_FQJ:scholar.google.com/&scioq=%22mach+band+effect%22%7C%22mach+effect%22+dental%7Coral%7Ctooth%7Cteeth%7Cmaxillofacial%7Corofacial&hl=en&as_sdt=0,5
						x		x														x	0	H Devlin	New Methods of Detection of Caries	2006	Operative Dentistry: A Practical Guide to Recent …	Springer	https://link.springer.com/content/pdf/10.1007/3-540-29618-2_1.pdf		54	2022-01-20 16:40:33		10.1007/3-540-29618-2_1							0	0	0	1	16	… This dark “Mach band” effect is usually limited to a line 0.5mm below the enamel-dentin … opinion is often expressed, that the earliest interception of decay maintains dental health and a … a population of children with learning difficulties and, despite their poor oral hygiene, found …		https://scholar.google.com/scholar?q=related:IdmmjjuGiXEJ:scholar.google.com/&scioq=%22mach+band+effect%22%7C%22mach+effect%22+dental%7Coral%7Ctooth%7Cteeth%7Cmaxillofacial%7Corofacial&hl=en&as_sdt=0,5
			x															x					9	Y Matsuda, T Hanazawa, K Seki, T Sano…	Accuracy of digora system in detecting artificial peri-implant bone defects	2001	Implant Dentistry	journals.lww.com	https://journals.lww.com/implantdent/Fulltext/2001/10000/Accuracy_of_Digora_System_in_Detecting_Artificial.10.aspx	https://scholar.google.com/scholar?cites=4010648423456216357&as_sdt=2005&sciodt=0,5&hl=en	59	2022-01-20 16:40:33									9	0.43	2	5	21	This study was done to compare the diagnostic accuracy in detecting simulated intrabony defects arou.		https://scholar.google.com/scholar?q=related:JZUW532vqDcJ:scholar.google.com/&scioq=%22mach+band+effect%22%7C%22mach+effect%22+dental%7Coral%7Ctooth%7Cteeth%7Cmaxillofacial%7Corofacial&hl=en&as_sdt=0,5
						x		x										x					51	I Espelid, AB Tveit	A comparison of radiographic occlusal and approximal caries diagnoses made by 240 dentists	2001	Acta Odontologica Scandinavica	Taylor & Francis	https://www.tandfonline.com/doi/abs/10.1080/000163501750541147	https://scholar.google.com/scholar?cites=12857970179347334454&as_sdt=2005&sciodt=0,5&hl=en	74	2022-01-20 16:40:33		10.1080/000163501750541147							51	2.43	26	2	21	… is a tendency to make false-positive scores just beneath the dentinoenamel junction, probably due to the Mach-band effect (15) … Amarante E, Raadal M, Espelid I. Impact of diagnostic criteria on the prevalence of dental caries in … Community Dent Oral Epidemiol 1998;26:87– 94 …		https://scholar.google.com/scholar?q=related:NkWQ8MCvcLIJ:scholar.google.com/&scioq=%22mach+band+effect%22%7C%22mach+effect%22+dental%7Coral%7Ctooth%7Cteeth%7Cmaxillofacial%7Corofacial&hl=en&as_sdt=0,5
			x																	x			1783	M Esposito, JM Hirsch, U Lekholm…	Biological factors contributing to failures of osseointegrated oral implants,(I). Success criteria and epidemiology	1998	European journal of oral …	Citeseer	http://citeseerx.ist.psu.edu/viewdoc/download?doi=10.1.1.452.2685&rep=rep1&type=pdf	https://scholar.google.com/scholar?cites=17056510267452782310&as_sdt=2005&sciodt=0,5&hl=en	27	2022-01-20 16:40:33	PDF								1783	74.29	446	4	24	… Key words: dental implants; osseointegration; medical device failure; fully understood … Some variations in the ConsensusConferencein1978(21),success/failure criteria for all types of oral implants were … Conversely, due to the Mach band effect …	http://citeseerx.ist.psu.edu/viewdoc/download?doi=10.1.1.452.2685&rep=rep1&type=pdf	https://scholar.google.com/scholar?q=related:5nZTD7jltOwJ:scholar.google.com/&scioq=%22mach+band+effect%22%7C%22mach+effect%22+dental%7Coral%7Ctooth%7Cteeth%7Cmaxillofacial%7Corofacial&hl=en&as_sdt=0,5
						x		x										x					15	F Skodje, I Espelid, K Kvile…	The influence of radiographic exposure factors on the diagnosis of occlusal caries.	1998	Dentomaxillofacial …	birpublications.org	https://www.birpublications.org/doi/pdfplus/10.1038/sj/dmfr/4600322	https://scholar.google.com/scholar?cites=512575594138475294&as_sdt=2005&sciodt=0,5&hl=en	87	2022-01-20 16:40:33		10.1038/sj/dmfr/4600322							15	0.63	4	4	24	… to see a radiolucency in this area where no lesion is present could be due to the Mach band effect … GL, Hildebolt CF, Anthony D. Objective and subjective evaluations of Kodak Ektaspeed Plus dental x-ray … Oral Surg Oral Med Oral Pathol Oral Radiol Endod 1995; 79: 246 ± 250 …	https://www.researchgate.net/profile/Ivar-Espelid/publication/13627720_The_influence_of_radiographic_exposure_factors_on_the_diagnosis_of_occlusal_caries/links/566ea9b908aea0892c52a19f/The-influence-of-radiographic-exposure-factors-on-the-diagnosis-of-occlusal-caries.pdf	https://scholar.google.com/scholar?q=related:HpsogckIHQcJ:scholar.google.com/&scioq=%22mach+band+effect%22%7C%22mach+effect%22+dental%7Coral%7Ctooth%7Cteeth%7Cmaxillofacial%7Corofacial&hl=en&as_sdt=0,5
			x												x								50	IP Sewerin, K Gotfredsen…	Accuracy of radiographic diagnosis of peri‐implant radiolucencies ‐‐ an in vitro experiment	1997	Clinical oral implants …	Wiley Online Library	https://onlinelibrary.wiley.com/doi/abs/10.1034/j.1600-0501.1997.080408.x	https://scholar.google.com/scholar?cites=12466291406163282596&as_sdt=2005&sciodt=0,5&hl=en	85	2022-01-20 16:40:33		10.1034/j.1600-0501.1997.080408.x							50	2	17	3	25	… The influence of the Mach-band effect is obvious when diagnosing a radiolucent zone border- ing a metal implant … G., Worthington, P. & Eriksson, AR (1986) The long-term efficacy of currently used dental im- plants … Interna- tional Journal of Oral and Maxillofacial Implants 1: 11-25 …	https://onlinelibrary.wiley.com/doi/pdf/10.1034/j.1600-0501.1997.080408.x	https://scholar.google.com/scholar?q=related:pAreEvwpAa0J:scholar.google.com/&scioq=%22mach+band+effect%22%7C%22mach+effect%22+dental%7Coral%7Ctooth%7Cteeth%7Cmaxillofacial%7Corofacial&hl=en&as_sdt=0,5
			x												x								118	S Sunden, K Gröndahl…	Accuracy and precision in the radiographic diagnosis of clinical instability in Brånemark dental implants	1995	Clinical oral implants …	Wiley Online Library	https://onlinelibrary.wiley.com/doi/abs/10.1034/j.1600-0501.1995.060404.x	https://scholar.google.com/scholar?cites=11725249773457318690&as_sdt=2005&sciodt=0,5&hl=en	28	2022-01-20 16:40:33		10.1034/j.1600-0501.1995.060404.x							118	4.37	39	3	27	… However, due to the so called Mach- band effect (Ratliff 1965), perifixtural radio- lucencies may occasionally be … U. (1991) Early failures in 4,641 consecutively placed Brânemark dental implants: a study from … International Journal of Oral & Maxillofacial Im- plants 6: 142-146 …		https://scholar.google.com/scholar?q=related:IiOnwYt0uKIJ:scholar.google.com/&scioq=%22mach+band+effect%22%7C%22mach+effect%22+dental%7Coral%7Ctooth%7Cteeth%7Cmaxillofacial%7Corofacial&hl=en&as_sdt=0,5
			x																	x			265	NL Frederiksen	Diagnostic imaging in dental implantology	1995	Oral Surgery, Oral Medicine, Oral Pathology, Oral …	Elsevier	https://www.sciencedirect.com/science/article/pii/S1079210405801532	https://scholar.google.com/scholar?cites=13180502091531527160&as_sdt=2005&sciodt=0,5&hl=en	29	2022-01-20 16:40:33									265	9.81	265	1	27	… lationship of the jaw in which the fixture will be placed to the remaining teeth or prosthesis … structures relative to the plane of the image receptor, the curvature of the dental arch, and … 7, s The panoramic radio- graph has been used extensively in oral and maxillo- facial diagnosis …		https://scholar.google.com/scholar?q=related:-KMHp9GM6rYJ:scholar.google.com/&scioq=%22mach+band+effect%22%7C%22mach+effect%22+dental%7Coral%7Ctooth%7Cteeth%7Cmaxillofacial%7Corofacial&hl=en&as_sdt=0,5
								x							x								124	I Espelid, AB Tveit, A Fjelltveit	Variations among dentists in radiographic detection of occlusal caries	1994	Caries Research	karger.com	https://www.karger.com/Article/Abstract/261640	https://scholar.google.com/scholar?cites=657352365546485168&as_sdt=2005&sciodt=0,5&hl=en	37	2022-01-20 16:40:33									124	4.43	41	3	28	… Key Words Dental caries, diagnosis Interobserver variations Radiography, oral Receiver operating … on radiographs [Wenzel and Fejerskov, 1992] which in turn leads to difficulties in distinguishing, eg, the perceptual phenomenon named Mach band effect from real …		https://scholar.google.com/scholar?q=related:sDWpYH5iHwkJ:scholar.google.com/&scioq=%22mach+band+effect%22%7C%22mach+effect%22+dental%7Coral%7Ctooth%7Cteeth%7Cmaxillofacial%7Corofacial&hl=en&as_sdt=0,5
				x				x										x					174	I Espelid, AB Tveit, RL Erickson, SC Keck…	Radiopacity of restorations and detection of secondary caries	1991	Dental Materials	Elsevier	https://www.sciencedirect.com/science/article/pii/0109564191900565	https://scholar.google.com/scholar?cites=7714611477274768704&as_sdt=2005&sciodt=0,5&hl=en	23	2022-01-20 16:40:33									174	5.61	35	5	31	… It Dental Materials~April 1991 115 Page 3 … The Mach band effect is a phenom- enon which plays a role when caries is to be diagnosed in connection with a very radiopaque restoration (eg, amalgam) … The difference in radiopacity be- tween the restoration and the tooth …	https://www.academia.edu/download/49098238/0109-5641_2891_2990056-520160924-13751-e5erj2.pdf	https://scholar.google.com/scholar?q=related:QDUdy0POD2sJ:scholar.google.com/&scioq=%22mach+band+effect%22%7C%22mach+effect%22+dental%7Coral%7Ctooth%7Cteeth%7Cmaxillofacial%7Corofacial&hl=en&as_sdt=0,5
				x				x	x									x					106	AB Tveit, I Espelid	Radiographic diagnosis of caries and marginal defects in connection with radiopaque composite fillings	1986	Dental Materials	Elsevier	https://www.sciencedirect.com/science/article/pii/S0109564186800276	https://scholar.google.com/scholar?cites=6959590644941262085&as_sdt=2005&sciodt=0,5&hl=en	34	2022-01-20 16:40:33									106	2.94	53	2	36	… One Class II preparation was made in each tooth … among practitioners is that the higher the contrast between a filling material and the adjacent dental hard tissue … a moderate radiopacity of a restorative material might be fav- orable, could be explained by the Mach effect (15), an …		https://scholar.google.com/scholar?q=related:BQ3bbdFulWAJ:scholar.google.com/&scioq=%22mach+band+effect%22%7C%22mach+effect%22+dental%7Coral%7Ctooth%7Cteeth%7Cmaxillofacial%7Corofacial&hl=en&as_sdt=0,5
						x		x												x			55	HM Berry Jr	Cervical burnout and Mach band: two shadows of doubt in radiologic interpretation of carious lesions.	1983	Journal of the American Dental Association (1939)	europepmc.org	https://europepmc.org/article/med/6575081	https://scholar.google.com/scholar?cites=18341464598916382530&as_sdt=2005&sciodt=0,5&hl=en	15	2022-01-20 16:40:33									55	1.41	55	1	39	… Radiology, (1):65-66. MED: 693899. Visual illusions in computed tomography: phenomena related to Mach effect. Daffner RH … Free to read. Radiopacity of dental restorative materials … Clin Oral Investig, 17(4):1167-1177, 24 Jul 2012. Cited by: 9 articles | PMID: 22824916 …		https://scholar.google.com/scholar?q=related:Qj_QHuD4if4J:scholar.google.com/&scioq=%22mach+band+effect%22%7C%22mach+effect%22+dental%7Coral%7Ctooth%7Cteeth%7Cmaxillofacial%7Corofacial&hl=en&as_sdt=0,5
				x		x		x										x					0	B Mua, BBE Silva, VRC Fontanella, FCMDS Giongo, M Maltz	Radiolucent halos beneath composite restorations do not justify restoration replacement	2015	American Journal of Dentistry		https://www.researchgate.net/profile/Bruna-Mua/publication/283108437_Radiolucent_halos_beneath_composite_restorations_do_not_justify_restoration_replacement/links/5645e2d808ae54697fb9b77a/Radiolucent-halos-beneath-composite-restorations-do-not-justify-restoration-replacement.pdf		86	2022-01-20 16:40:33	PDF								0	0	0	5	7	… However, the higher the radiopacity of a composite, the greater the risk of causing a mach band effect … 16. Antonucci JM. Polymerization stress development in dental composites: Effect of cavity design factor. Materials 2009;2:169-180. 17 … J Appl Oral Sci 2007;4:270-274. 19 …	https://www.researchgate.net/profile/Bruna-Mua/publication/283108437_Radiolucent_halos_beneath_composite_restorations_do_not_justify_restoration_replacement/links/5645e2d808ae54697fb9b77a/Radiolucent-halos-beneath-composite-restorations-do-not-justify-restoration-replacement.pdf	https://scholar.google.com/scholar?q=related:q8IqoITcE6IJ:scholar.google.com/&scioq=%22mach+band+effect%22%7C%22mach+effect%22+dental%7Coral%7Ctooth%7Cteeth%7Cmaxillofacial%7Corofacial&hl=en&as_sdt=0,5
